# Supplementary material for: A New Investigation into the Molecular Mechanism of Andrographolide towards Reducing Cytokine Storm
Source: Molecules. 2022 Jul 17;27(14):4555. doi: 10.3390/molecules27144555 (PMC9319373; doi:10.3390/molecules27144555)
Supplement: Supplementary file 1 [file molecules-27-04555-s001.zip]

Archive with 1 entries (1 files):
- molecules-1793052-supplementary.pdf
